# Supplementary material for: Modality independent or modality specific? Common computations underlie confidence judgements in visual and auditory decisions
Source: PLoS Comput Biol. 2023 Jul 14;19(7):e1011245. doi: 10.1371/journal.pcbi.1011245 (PMC10426961; doi:10.1371/journal.pcbi.1011245)
Supplement: S3 Table — (XLSX) [file pcbi.1011245.s012.xlsx]

## Sheet: Distance
Visual
b1	b2	b3	b4	sigma1	sigma2	sigma3	sigma4	subject	log_likelihood	BIC	AIC
18.1445	6.12765	3.96904	1.48193	1.74514	1.74514	1.74514	1.74514	1	476.463	1005.56	968.926
2.43866	1.61381	0.850648	0.760072	1.18929	1.18929	1.18929	1.18929	2	1084.29	2221.21	2184.58
1.17069	0.881113	0.545398	-0.019474	1.27362	1.27362	1.27362	1.27362	3	1175.08	2402.8	2366.16
4.28216	2.55944	1.36839	-0.0580193	1.32871	1.32871	1.32871	1.32871	4	1040.74	2134.12	2097.49
4.29435	1.87061	1.09468	0.0843053	1.31095	1.31089	1.31089	1.31089	5	1135.08	2322.8	2286.16
4.55433	2.39027	1.28538	0.135495	1.40619	1.40619	1.30372	1.30372	6	1080.93	2214.5	2177.87
3.91177	2.42017	1.29394	0.461447	1.36953	1.36953	1.36953	1.36953	7	1074.38	2201.39	2164.76
2.3746	1.77216	0.671677	0.272893	1.19703	1.19703	1.19703	1.19703	8	1202.3	2457.22	2420.59
Auditory
b1	b2	b3	b4	sigma1	sigma2	sigma3	sigma4	subject	log_likelihood	BIC	AIC
3.28878	2.14126	1.13955	-0.141917	1.49955	1.49955	1.49955	1.49955	1	1235.91	2524.46	2487.82
2.92521	1.74504	1.06075	1.04044	1.26968	1.26968	1.26968	1.26968	2	1010.48	2073.59	2036.96
1.51153	1.31252	1.25994	0.0649223	1.62985	1.62985	1.62985	1.62985	3	1075.14	2202.91	2166.28
3.91463	2.32549	0.965099	0.171443	1.35464	1.35464	1.35464	1.35464	4	1133.96	2320.56	2283.93
4.17934	2.18508	0.81323	0.0423312	1.50868	1.50868	1.50868	1.50868	5	1222.72	2498.07	2461.44
6.38925	3.10087	1.48429	0.408243	2.58119	2.58118	2.58118	2.58118	6	1285.99	2624.61	2587.98
2.12728	1.17912	1.03976	0.171856	1.35736	1.35736	1.35736	1.35736	7	1186.3	2425.23	2388.6
2.19477	1.7614	1.22739	0.0355571	1.49508	1.49508	1.49508	1.49508	8	1240.42	2533.48	2496.84

## Sheet: Linear
Visual
k1	k2	k3	k4	m1	m2	m3	m4	sigma1	sigma2	sigma3	sigma4	subject	log_likelihood	BIC	AIC
1.57622	-2.16598	-2.37873	-1.97017	4.66781	5.28236	3.94293	1.93119	6.08932	2.20789	1.58698	1.18886	1	404.773	888.497	833.546
-0.387151	-0.500948	-0.744192	-0.645839	3.12564	2.20437	1.56386	1.34954	9.70772	1.47872	0.705556	0.494517	2	795.587	1670.13	1615.17
-0.390478	-0.56075	-0.322991	0.0508056	1.47322	1.37835	0.804909	-0.0760273	2.68764	1.02591	0.702988	0.560832	3	1052.18	2183.32	2128.37
-1.17628	-0.660292	-0.37215	0.0279029	5.62079	2.9366	1.42841	-0.0707734	5.5466	1.74164	0.92347	0.633568	4	913.947	1906.85	1851.89
0.239001	-0.886127	-0.67404	0.00695228	3.40468	2.37763	1.42451	0.0593672	8.7412	1.66223	1.00405	0.68645	5	978.91	2036.77	1981.82
0.361972	-0.0358851	-0.254061	-0.293615	3.20896	1.8567	1.16903	0.305052	3.45243	1.35123	1.13682	0.917008	6	1045.57	2170.09	2115.14
-0.114928	-1.1231	-0.968647	-0.321095	3.89072	3.61969	2.0061	0.617162	7.7402	1.7871	0.87512	0.534925	7	780.067	1639.08	1584.13
-0.965214	-0.86996	-0.643656	-0.304638	3.33897	2.54975	1.16369	0.49156	6.93415	1.14879	0.889135	0.652593	8	1027.88	2134.71	2079.76
Auditory
k1	k2	k3	k4	m1	m2	m3	m4	sigma1	sigma2	sigma3	sigma4	subject	log_likelihood	BIC	AIC
-0.558781	-1.28436	-1.45109	0.107565	3.4445	3.26486	2.2384	-0.165927	8.85799	7.05813	0.677854	0.64827	1	765.256	1609.46	1552.49
-1.04411	-1.5822	-2.05278	-1.97184	3.74559	3.09758	2.6979	2.56815	8.28425	2.84486	0.76871	0.764258	2	526.564	1132.08	1076.41
-1.91021	-2.00646	-1.94752	-0.100966	2.99636	2.85682	2.70922	0.173884	10.6496	5.47442	0.728324	0.728324	3	610.774	1300.5	1245.56
-0.0743236	-1.04474	-1.36867	-0.145202	3.3404	2.91695	1.84266	0.21728	8.61536	2.08038	0.844	0.77694	4	855.196	1789.34	1734.39
0.0437318	-0.766813	-0.774037	-0.0777332	2.98596	2.23738	1.06626	0.0742953	10.0324	5.43349	0.903628	0.768927	5	991.293	2061.54	2005.34
-2.28974	-1.31898	-0.955159	-0.841484	3.84772	1.81105	0.958096	0.450008	8.39192	8.39192	1.7768	1.43382	6	1166.48	2411.92	2347.23
-0.188668	-0.957355	-0.910979	-0.0927061	2.70041	2.59774	2.22548	0.236447	11.1359	3.87769	0.426337	0.411392	7	654.118	1387.19	1329.41
-0.949537	-1.21828	-1.28235	0.0149167	2.77314	2.62569	2.04395	0.0159158	11.1605	7.95166	0.766248	0.648271	8	849.124	1777.2	1720.53

## Sheet: Quadratic
Visual
k1	k2	k3	k4	m1	m2	m3	m4	sigma1	sigma2	sigma3	sigma4	subject	log_likelihood	BIC	AIC
4.2082	2.06034	1.07072	-0.129939	1.41543	1.5333	0.95202	0.40078	4.26872	2.55592	1.82821	1.0845	1	403.708	886.367	831.416
0.885465	0.424884	-0.0874194	-0.0786178	1.33674	0.891711	0.61655	0.528488	2.75906	1.66	0.839791	0.441543	2	800.502	1679.95	1625
0.325909	0.105873	0.0699713	0.0131972	0.569903	0.534329	0.306785	-0.0300976	2.25278	1.18972	0.74973	0.4857	3	1049.1	2177.16	2122.21
0.906302	0.827276	0.382901	-0.00824819	3.85958	1.07856	0.485889	-0.0254756	2.72729	1.97157	1.08892	0.612099	4	920.852	1920.66	1865.7
1.94702	0.395373	0.0975565	0.0311436	1.3906	0.805752	0.470492	0.0216697	2.90855	1.97086	1.21719	0.684282	5	992.177	2063.3	2008.35
5.99546	1.31294	0.608751	-0.0721129	3.40239	0.527304	0.33051	0.0910587	2.65616	1.63525	1.04733	0.881082	6	1041.54	2162.03	2107.08
1.56503	0.533671	0.0146905	-0.00992344	1.63653	1.30658	0.597738	0.164347	4.16835	2.1522	1.18959	0.417531	7	761.566	1602.08	1547.13
0.699208	0.433555	-0.0343276	-0.04964	1.37303	0.992553	0.431458	0.183603	2.67043	1.32582	1.00014	0.610404	8	1032.66	2144.26	2089.31
Auditory
k1	k2	k3	k4	m1	m2	m3	m4	sigma1	sigma2	sigma3	sigma4	subject	log_likelihood	BIC	AIC
1.53903	0.672713	-0.173062	0.0141563	0.466942	0.443739	0.347394	-0.0284169	6.26775	5.88501	0.785369	0.705813	1	767.716	1614.38	1562.51
1.32662	0.487261	-0.231664	-0.241699	0.846607	0.529175	0.44053	0.426048	5.79326	4.4956	0.758406	0.739083	2	527.005	1132.96	1072.65
0.133953	-0.0508733	-0.0931827	0.021055	0.283343	0.273151	0.263544	0.00486281	8.56448	8.47458	0.664545	0.664542	3	606.907	1292.76	1240.44
2.02422	0.788103	-0.20378	-0.00863947	0.919086	0.790511	0.48677	0.0558127	3.69034	2.51417	0.890493	0.741546	4	857.223	1793.4	1738.45
0.950121	0.694028	-0.115217	-0.0493044	2.0991	0.534382	0.271575	0.0232396	3.72011	3.72011	0.963849	0.817151	5	998.452	2075.86	2016.54
3.00727	1.16099	0.280938	-0.328785	0.358563	0.174756	0.0968125	0.0475661	8.67642	8.39673	1.76616	1.76616	6	1172.31	2423.57	2355.29
0.863912	0.0572093	-0.0406469	0.000672355	0.409093	0.388738	0.324446	0.02679	8.43566	5.18126	0.470486	0.37258	7	644.603	1368.16	1311.94
0.704901	0.336243	-0.0872539	0.025177	0.507386	0.481959	0.375744	0.00361563	5.67532	4.90159	0.914088	0.606066	8	855.89	1790.73	1735.78

## Sheet: Free-Exponent
Visual
k1	k2	k3	k4	m1	m2	m3	m4	sigma1	sigma2	sigma3	sigma4	exp	subject	log_likelihood	BIC	AIC
3.97158	1.73022	0.963576	-0.194813	1.65753	1.80027	1.04365	0.450541	4.12182	2.48151	1.783	1.08976	1.94441	1	403.719	892.969	833.439
0.311427	0.0199595	-0.34955	-0.303481	2.18839	1.49879	1.01532	0.871316	8.48035	1.78835	0.743991	0.446905	1.21978	2	792.299	1670.13	1610.6
0.282967	0.0670169	0.0469766	0.0154915	0.635518	0.594685	0.342425	-0.0332718	2.35606	1.16863	0.741233	0.48966	1.83085	3	1049.04	2183.62	2124.09
-0.753004	-0.403291	-0.238647	0.021974	5.15308	2.6439	1.27649	-0.0638941	5.35462	1.79671	0.935045	0.625291	1.06462	4	913.955	1913.44	1853.91
0.274497	-0.875752	-0.670085	0.00765197	3.363	2.36791	1.42138	0.0587335	8.83897	1.66511	1.00372	0.684853	1	5	978.913	2043.36	1983.82
2.26883	1.17692	0.532417	-0.094588	1.30404	0.672657	0.411801	0.110556	3.37273	1.49455	1.07433	0.873504	1.70347	6	1043.65	2172.83	2113.3
1.53773	0.506049	5.00106e-05	-0.0142956	1.689	1.37194	0.633704	0.175223	4.32936	2.16212	1.16853	0.41806	1.92739	7	761.484	1608.5	1548.97
-0.218274	-0.272319	-0.354331	-0.182384	2.49631	1.86942	0.832896	0.350974	6.02228	1.2368	0.907513	0.618961	1.17866	8	1027.01	2139.55	2080.02
Auditory
k1	k2	k3	k4	m1	m2	m3	m4	sigma1	sigma2	sigma3	sigma4	exp	subject	log_likelihood	BIC	AIC
0.796251	0.0286301	-0.673232	0.0603178	1.57593	1.42855	1.13098	-0.101319	4.85826	4.32625	0.743069	0.701429	1.46275	1	767.139	1619.81	1560.28
1.36791	0.624485	-0.12948	-0.142236	1.13024	0.415717	0.372912	0.359125	2.55307	2.10365	0.766562	0.743617	3.34563	2	524.138	1133.81	1074.28
-0.676465	-0.819997	-0.820308	-0.0148216	1.35935	1.27154	1.20049	0.0559991	9.32454	8.44412	0.763711	0.763711	1.3031	3	608.975	1303.48	1243.95
0.409921	-0.611891	-1.07997	-0.107517	2.80972	2.44171	1.52612	0.174841	7.45171	2.22339	0.844078	0.768045	1.09558	4	855.108	1795.75	1736.22
0.00243484	-0.812122	-0.798685	-0.0809416	3.01936	2.26526	1.07843	0.0769735	9.93507	5.37729	0.918187	0.78321	1	5	991.336	2068.2	2008.67
-2.22097	-1.29956	-0.944187	-0.838049	3.79215	1.79258	0.947538	0.445136	8.42145	8.42145	1.78193	1.4378	1.00418	6	1166.51	2418.55	2359.02
0.883403	0.0748722	-0.0268427	0.00189278	0.321697	0.305063	0.255091	0.0210983	8.44407	5.44083	0.475132	0.370269	2.11082	7	644.638	1374.81	1315.28
-0.055203	-0.37138	-0.616798	0.0189876	1.62376	1.53655	1.18767	0.0107699	10.602	7.41916	0.799041	0.621046	1.23602	8	848.513	1782.56	1723.03

## Sheet: Free-Exponent+ODN
k1	k2	k3	k4	m1	m2	m3	m4	sigma1	sigma2	sigma3	sigma4	exp	psi	subject	log_likelihood	BIC	AIC
3.87896	1.21003	0.661614	-0.344855	2.05007	2.25954	1.30514	0.575062	4.21186	2.42306	1.72546	1.09864	1.77	7.85e-06	1	403.766	899.642	835.532
0.49817	0.213527	-0.134825	-0.120829	1.93545	1.27948	0.836726	0.720811	7.01645	1.64811	0.556678	0.262296	1.33	3.88	2	787.919	1667.95	1603.84
0.139846	0.0225844	0.0168659	-0.00221059	0.912294	0.791289	0.462175	-0.0270197	2.11996	0.735518	0.411159	0.203909	1.49	7.43	3	1038.77	2169.64	2105.53
0.071997	0.336535	0.14932	-0.00694288	4.63295	1.88529	0.912022	-0.0439967	3.61079	1.57518	0.603465	0.208303	1.29	6.98	4	893.597	1879.3	1815.19
-0.0984105	-0.152143	-0.158547	-0.00291793	4.241	1.95967	1.17594	0.0688061	5.44152	1.12729	0.423956	0.199622	1.08	8.58	5	956.23	2004.57	1940.46
0.559989	0.183209	0.05497	-0.0632564	2.97042	1.67646	0.955995	0.181828	2.45563	0.640056	0.429557	0.184673	1.14	14.5	6	1020.74	2133.59	2069.48
1.47951	0.447412	-0.0313685	-0.0235084	1.78537	1.49816	0.70483	0.197035	4.65924	2.18061	1.12976	0.418931	1.8	0.000141	7	761.535	1615.18	1551.07
0.180728	0.0758533	-0.147211	-0.0935143	2.11508	1.54845	0.671268	0.284782	5.2083	1.09465	0.709387	0.425266	1.3	3.36	8	1024.84	2141.79	2077.68

## Sheet: Bayesian
Visual
b1	b2	b3	b4	sigma1	sigma2	sigma3	sigma4	subject	log_likelihood	BIC	AIC
-2.90389	-2.57092	-1.51902	-0.473152	3.50696	2.21154	1.64037	1.07427	1	412.181	876.996	840.362
-1.67473	-0.968924	-0.419921	-0.365137	3.98981	1.88221	0.961168	0.430598	2	853.283	1759.2	1722.57
-0.697012	-0.508253	-0.302233	0.0184446	2.4556	1.17772	0.745548	0.469838	3	1063.75	2180.13	2143.5
-2.99056	-1.50202	-0.676352	0.0299897	2.50589	1.83197	1.09	0.621405	4	921.849	1896.33	1859.7
-2.8567	-0.961239	-0.498087	-0.0317597	3.1765	2.0426	1.11929	0.675503	5	997.441	2047.52	2010.88
-2.51804	-1.25498	-0.660662	-0.0718237	1.92829	1.31355	1.24609	1.03108	6	1056.01	2164.65	2128.02
-2.69946	-1.38333	-0.563238	-0.17705	3.64368	2.47436	1.20003	0.427844	7	800.766	1654.17	1617.53
-1.56387	-1.06942	-0.340481	-0.132277	3.44839	1.46519	1.01717	0.590955	8	1045.76	2144.16	2107.53
Auditory
b1	b2	b3	b4	sigma1	sigma2	sigma3	sigma4	subject	log_likelihood	BIC	AIC
-1.95078	-1.15896	-0.421022	0.0424978	4.38849	4.38849	0.813698	0.643358	1	895.806	1844.25	1807.61
-2.02548	-1.03514	-0.447159	-0.431357	4.30432	4.30432	0.780885	0.662494	2	666.477	1385.59	1348.95
-0.376499	-0.264705	-0.236425	-0.00654044	10.1098	10.1098	0.656882	0.656882	3	661.587	1375.81	1339.17
-2.57742	-1.40173	-0.444262	-0.0597407	3.79944	2.30547	0.839417	0.748802	4	930.751	1914.14	1877.5
-2.62954	-0.936827	-0.28005	-0.0149677	3.7145	3.50466	1.13506	0.753244	5	1049.4	2151.44	2114.8
-1.31617	-0.464118	-0.205216	-0.0539559	5.13147	4.641	2.66317	1.6629	6	1196.71	2446.05	2409.42
-1.46495	-0.581608	-0.458448	-0.050747	5.08307	3.3948	0.498379	0.382866	7	767.794	1588.22	1551.59
-1.08762	-0.763418	-0.385733	-0.00733839	5.9163	4.90047	0.912977	0.595503	8	913.259	1879.15	1842.52

## Sheet: Bayesian+Prior
Visual
b1	b2	b3	b4	sigma1	sigma2	sigma3	sigma4	cat_mean	cat_sigma	subject	log_likelihood	BIC	AIC
-2.8705	-2.51443	-1.4626	-0.444568	3.16745	2.00716	1.56205	1.1478	-0.487282	0.390568	1	411.857	889.506	843.713
-2.8974	-1.66339	-0.718812	-0.624838	3.37078	1.64492	0.909322	0.435015	-0.895986	0.669212	2	851.799	1769.39	1723.6
-0.850704	-0.619672	-0.368192	0.0225198	2.31893	1.15569	0.744457	0.474873	-0.709998	0.725491	3	1063.6	2192.99	2147.2
-2.828	-1.44448	-0.655743	0.0294807	2.67342	1.94018	1.10796	0.611767	-0.656321	0.855222	4	921.512	1908.82	1863.02
-9.27516	-3.12124	-1.61736	-0.102975	3.17736	2.04298	1.11926	0.675445	-2.02923	0.781185	5	997.441	2060.68	2014.88
-4.78585	-2.46723	-1.31326	-0.131723	3.11213	1.58809	1.03572	0.87227	-2.37951	1.58839	6	1046.85	2159.49	2113.7
-2.7011	-1.32006	-0.503239	-0.153942	2.95741	1.91416	1.00016	0.443419	-0.407856	0.559906	7	793.611	1653.01	1607.22
-5.3992	-3.67016	-1.15833	-0.449772	2.96005	1.33419	0.99099	0.604136	-1.78983	0.633388	8	1044.42	2154.64	2108.85
Auditory
b1	b2	b3	b4	sigma1	sigma2	sigma3	sigma4	cat_mean	cat_sigma	subject	log_likelihood	BIC	AIC
-3.57305	-1.83251	-0.558314	0.0534073	2.82934	2.82934	0.723359	0.629041	-0.476714	0.00125	1	864.478	1794.75	1748.96
-3.3873	-1.62137	-0.614785	-0.589596	2.88676	2.50849	0.70856	0.653108	-0.470461	0.000149	2	638.185	1342.16	1296.37
-0.520781	-0.350075	-0.308269	-0.00830889	9.13144	9.13144	0.671717	0.671717	-0.726125	0.524	3	659.698	1385.19	1339.4
-3.91956	-2.08587	-0.625375	-0.0853756	3.2561	1.8981	0.850488	0.783245	-0.70678	0.466	4	927.999	1921.79	1876
-2.87952	-1.34613	-0.433731	-0.0212752	5.95369	5.95369	0.83079	0.830788	-1.81037	1.51	5	1061.42	2188.64	2142.85
-8.90666	-3.34611	-1.4915	-0.388401	6.16392	5.6658	2.92781	1.41987	-5.94779	1.44	6	1194.03	2453.86	2408.07
-4.93339	-1.86398	-1.43728	-0.150787	4.24752	2.53398	0.497123	0.384715	-1.51118	0.581	7	764.405	1594.6	1548.81
-2.79399	-1.95656	-0.982438	-0.0192464	5.80185	4.74524	0.913913	0.596386	-1.59224	0.729	8	913.21	1892.21	1846.42

## Sheet: Bayesian+DNoise
Visual
b1	b2	b3	b4	sigma1	sigma2	sigma3	sigma4	d_noise	subject	log_likelihood	BIC	AIC
-0.471885	-1.04345	-1.04387	-0.323832	3.52025	2.21901	1.64388	1.07801	0.00139	1	412.183	883.58	832.125
-0.367342	-0.0550737	-0.551554	-0.70852	4.0866	1.88412	0.956279	0.427884	0.0793	2	853.206	1765.62	1724.41
0.0184569	-0.320718	-0.206026	-0.188792	2.45487	1.17764	0.745492	0.469826	4.86e-05	3	1063.75	2186.71	2145.5
0.0369492	-0.84001	-0.929196	-1.59076	2.93002	1.76503	0.951722	0.531555	0.422	4	918.379	1895.97	1854.76
-0.0357425	-0.526462	-0.503741	-1.95456	3.43517	1.95328	1.02783	0.62419	0.279	5	994.959	2049.13	2006.94
-0.112993	-1.01	-0.971208	-1.92994	1.79096	0.956485	0.763194	0.585377	0.918	6	1049.75	2158.72	2117.51
-0.177235	-0.386611	-0.820834	-1.3235	3.63754	2.47045	1.19759	0.426523	0.000187	7	800.767	1660.75	1582.5
-0.13383	-0.210695	-0.735613	-0.498041	3.52977	1.45883	1.00738	0.585692	0.1	8	1045.71	2150.63	2109.41
Auditory
b1	b2	b3	b4	sigma1	sigma2	sigma3	sigma4	d_noise	subject	log_likelihood	BIC	AIC
0.0421914	-0.460024	-0.736475	-0.765787	4.42446	4.42446	0.822205	0.65	0.000398	1	895.786	1850.79	1809.57
-0.426148	-0.0154438	-0.571899	-0.996091	4.32184	4.32184	0.791235	0.669	0.00131	2	666.515	1392.24	1351.03
-0.0070501	-0.226735	-0.0276816	-0.110028	10.178	10.1735	0.659026	0.659	7.49e-07	3	661.603	1382.42	1341.21
-0.0597542	-0.384564	-0.956766	-1.1774	3.79862	2.30384	0.838994	0.749	0.000564	4	930.751	1920.72	1879.5
-0.0178169	-0.33616	-0.75527	-1.33115	3.33874	3.33874	1.00777	0.714	0.29	5	1062.76	2184.74	2143.53
-0.0823485	-0.23723	-0.383835	-1.08479	4.58938	4.58938	1.94103	1.23	0.326	6	1191.17	2441.55	2400.34
-0.0509369	-0.40856	-0.123115	-0.888686	5.07186	3.3844	0.497207	0.383	0.000128	7	767.798	1594.81	1553.6
-0.00753792	-0.385502	-0.378759	-0.325679	5.88921	4.92359	0.905233	0.593	0.0555	8	913.149	1885.51	1844.3
Note. Boundaries estimated as cumulative sums

## Sheet: Bayesian+ODN
b1	b2	b3	b4	sigma1	sigma2	sigma3	sigma4	psi	subject	log_likelihood	BIC	AIC
-2.72175	-2.52839	-1.64686	-0.579187	12.3027	10.9694	7.57877	4.53488	6.02096	1	430.983	921.18	879.966
-1.64954	-1.01183	-0.479878	-0.423422	16.3092	10.5148	4.75822	1.94331	3.8898	2	865.092	1789.4	1748.18
-0.673173	-0.491302	-0.292581	0.0187476	15.1678	6.20608	3.55194	1.80303	5.41903	3	1056.23	2171.68	2130.46
-2.75601	-1.50617	-0.711762	0.0344312	12.2133	9.47753	4.47905	1.66713	7.687	4	909.225	1877.66	1836.45
-2.65807	-1.06001	-0.580571	-0.0391284	12.4733	9.82655	4.2347	2.43572	7.64321	5	999.107	2057.43	2016.21
-2.64791	-1.35396	-0.72134	-0.0765058	8.2877	4.21591	3.33909	1.96528	13.3821	6	1029.13	2117.48	2076.27
-2.50296	-1.42883	-0.659923	-0.220211	12.9141	12.9141	6.76441	2.46034	2.04297	7	855.734	1770.68	1729.47
-1.57618	-1.11817	-0.378173	-0.148323	16.7193	7.74726	4.57477	2.53126	4.76101	8	1045.37	2149.96	2108.74
Note. Parameters are shown in unstandardised units

## Sheet: Common Settings
k1	k2	k3	k4	m1	m2	m3	m4	sigma1	sigma2	sigma3	sigma4	exp	subject	log_likelihood	BIC	AIC
0.735929	-0.0821575	-0.564711	0.00843125	1.54232	1.42643	1.10004	0.19787	8.36577	6.43321	1.38794	1.24081	1.38553	1	1724.19	3542.92	3474.38
0.0111539	-0.386862	-0.825122	-0.759025	2.49883	1.85673	1.45696	1.32168	8.62635	2.27976	0.731629	0.623657	1.15323	2	1411.14	2916.83	2848.28
-0.759373	-0.912355	-0.762321	0.0171228	1.74811	1.65754	1.3126	-0.00309778	4.80831	1.8436	0.692512	0.642309	1.01078	3	1880.72	3855.98	3787.43
0.189012	-0.667306	-0.738528	-0.0280216	3.25145	2.66202	1.4701	0.0556614	7.62152	2.05245	0.887841	0.714337	1.04883	4	1856.47	3807.49	3738.95
0.165483	-0.832414	-0.735477	-0.0522692	3.10613	2.26576	1.22231	0.076187	9.60504	2.66278	0.994488	0.732309	1	5	2031.74	4158.02	4089.47
-0.582717	-0.282967	-0.322762	-0.40249	3.09103	1.47221	0.810985	0.272142	7.99199	3.29648	1.53651	1.18031	1.10272	6	2302.36	4699.27	4630.73
1.0191	0.201236	-0.0975814	-0.00963612	0.878322	0.843524	0.562385	0.0962954	7.2529	3.53092	0.921467	0.512923	1.7646	7	1712.61	3519.76	3451.22
-0.19972	-0.388282	-0.496557	-0.0589903	2.07992	1.74636	1.00529	0.143448	9.80183	2.30874	0.859407	0.628049	1.17215	8	2027.49	4149.52	4080.98

[truncated: 1 more sheets: Different Noise]
