# Supplementary material for: Modality independent or modality specific? Common computations underlie confidence judgements in visual and auditory decisions
Source: PLoS Comput Biol. 2023 Jul 14;19(7):e1011245. doi: 10.1371/journal.pcbi.1011245 (PMC10426961; doi:10.1371/journal.pcbi.1011245)
Supplement: S4 Table — (XLSX) [file pcbi.1011245.s013.xlsx]

## Sheet: Distance
Visual
bound1	bound2	bound3	bound4	bound5	bound6	bound7	sigma1	sigma2	sigma3	sigma4	subject	log_likelihood	AIC	BIC
2.57e-10	1.04e-08	0.049773	1.55379	3.10481	5.14188	8	1.07506	1.07058	1.07058	1.07058	1	515.136	1052.27	1102.64
3.21e-09	0.0549	0.444668	1.18861	2.2037	2.59481	3.55119	1.33625	1.33625	1.33625	1.33625	2	1124.78	2271.56	2321.94
0.511	0.522	0.985047	1.07818	1.15092	1.7037	1.71425	0.976693	0.891124	0.891123	0.891123	3	1022.29	2066.57	2116.95
6.65e-09	0.0116	0.396493	1.11942	2.20618	2.56416	7.97719	1.00049	0.99586	0.99586	0.99586	4	932.504	1887.01	1937.38
0.0125	0.248	0.546052	1.08154	1.71256	2.30706	3.8045	1.15025	1.05571	1.05571	1.05571	5	1217.78	2457.57	2507.94
0.0493	0.203	0.549268	1.25294	1.58901	2.41308	3.25079	1.08826	0.984958	0.984956	0.984956	6	1214.7	2451.41	2501.78
0.00244	0.114	0.564707	1.31052	1.64314	2.17601	2.98213	1.03728	1.03728	1.03727	1.03727	7	1145.65	2313.3	2363.68
0.194	0.442	0.797371	1.40863	1.51125	1.72606	1.95801	1.22337	1.22337	1.22337	1.22337	8	1312.38	2646.76	2697.13
Auditory
bound1	bound2	bound3	bound4	bound5	bound6	bound7	sigma1	sigma2	sigma3	sigma4	subject	log_likelihood	AIC	BIC
1.45e-07	1.47e-07	0.444645	1.06173	1.81781	2.34673	3.44066	1.20427	1.07302	0.993247	0.962192	1	1024.9	2071.8	2122.18
4.26e-10	0.0123	0.520578	1.7704	1.7704	2.24782	3.32253	1.10362	1.10362	1.10362	1.10361	2	847.336	1716.67	1767.04
0.178	0.45	0.518176	1.20102	1.86784	1.9213	2.05865	1.18002	1.18001	1.18001	1.10935	3	1220.04	2462.07	2512.45
1.1e-09	0.0384	0.513083	1.09559	1.54095	2.19593	3.28916	1.07203	1.07203	1.07203	0.948201	4	1129.06	2280.13	2330.5
3.96e-09	0.309	0.653557	1.14522	2.42439	3.13079	5.17131	1.63251	1.63251	1.63251	1.06093	5	1156.38	2334.77	2385.14
0.00958	0.0708	1.02134	1.7759	2.61748	4.44743	5.92717	2.15994	2.15993	2.15993	2.15993	6	1177.53	2377.05	2427.42
0.144	0.337	0.503928	1.13466	1.56749	1.77814	2.09615	1.03207	1.03207	1.03207	1.03207	7	1314.06	2650.12	2700.49
0.0938	0.209	0.585946	0.923711	1.78882	1.99858	2.21683	1.06034	1.04753	0.912539	0.912539	8	1241.81	2505.62	2555.99

## Sheet: Linear
Visual
k1	k2	k3	k4	k5	k6	k7	m1	m2	m3	m4	m5	m6	m7	sigma1	sigma2	sigma3	sigma4	subject	log_likelihood	AIC	BIC
0.14423	0.164262	0.307611	0.330805	0.161583	1.67173	6.88102	-0.0650207	-0.0740514	-0.138672	1.27276	3.19984	4.00538	3.96757	2.21822	1.93772	1.24909	0.607843	1	473.012	982.024	1064.45
-0.0061979	0.078595	0.7294	0.57143	-0.602335	-0.605018	0.0625696	0.014	-0.028295	-0.311345	0.442346	3.11694	3.61709	3.77065	2.007	1.94553	0.671992	0.444185	2	843.808	1723.62	1806.04
0.357035	0.367462	0.301804	0.29735	0.311989	0.159066	0.149698	0.0146	0.0110787	0.695891	0.828886	0.908068	2.07106	2.11062	2.87648	0.637112	0.414869	0.236793	3	850.332	1736.66	1819.09
-0.025986	-0.0062882	0.736347	0.143135	-0.847281	-0.839236	6.46498	0.0373	0.0280417	-0.240591	1.01015	3.29779	3.773	6.38363	2.13248	1.17776	0.853304	0.697074	4	829.461	1694.92	1777.35
0.0209763	0.408051	0.77927	0.539535	-0.285575	-0.477233	0.363873	-0.00821	-0.154158	-0.215834	0.49746	1.91514	2.80059	3.52667	2.55555	1.13618	0.846003	0.65658	5	1082.43	2200.86	2283.29
0.0635461	0.201907	0.362297	-0.133042	-0.130202	-0.0046238	0.64771	-0.0182	-0.009931	0.173424	1.44462	1.84535	2.72984	2.91992	3.48904	0.899938	0.742147	0.568062	6	1107.57	2251.13	2333.56
0.00231093	0.11969	0.613765	0.276596	-0.0314785	-0.259786	0.14409	-0.000936	-0.0484835	-0.202512	1.06968	2.08539	3.69735	4.62342	2.46867	1.01611	0.435153	0.308498	7	833.601	1703.2	1785.63
0.207947	0.371425	0.512029	-0.323012	-0.329941	-0.374576	-0.366289	-0.0143	0.0596415	0.250318	1.50045	1.60554	1.85882	2.08081	9.99793	1.05966	0.797109	0.747978	8	1165.09	2366.18	2448.61
Auditory
k1	k2	k3	k4	k5	k6	k7	m1	m2	m3	m4	m5	m6	m7	sigma1	sigma2	sigma3	sigma4	subject	log_likelihood	AIC	BIC
-0.0241	-0.0240786	0.922044	0.612842	-0.455634	-0.335285	0.251666	0.0422	0.0422126	-0.323258	0.603431	2.6041	3.55814	4.52854	2.21143	2.21143	0.601764	0.570414	1	739.355	1514.71	1597.14
-0.00532	0.0132149	1.05841	0.064514	-0.0645033	-0.586784	0.397911	0.0113	0.00310432	-0.440113	1.80141	2.07604	3.92582	3.69526	2.2527	2.2527	0.469816	0.469786	2	416.567	869.134	951.561
0.275	0.731465	0.856124	0.275697	-1.00516	-1.0558	-1.03725	-0.0897	-0.221629	-0.252939	0.828082	3.29321	3.47125	3.65414	3.07002	2.88636	0.557358	0.557357	3	811.19	1658.38	1740.81
-0.0373	0.027875	1.03359	0.278114	-0.502567	-1.0616	0.0128086	0.0576	0.0190405	-0.45506	0.812355	2.08669	3.85698	3.80231	1.68859	1.67685	0.647043	0.647006	4	840.997	1717.99	1800.42
1.11e-06	0.68481	1.54518	1.00434	-0.789042	-0.879897	-0.9082	2.15e-07	-0.252979	-0.545693	0.107953	2.23012	2.90264	5.24441	2.6659	2.66578	1.12597	0.880543	5	891.925	1819.85	1902.28
0.0277	0.128496	1.25572	-0.177686	-0.952528	-1.20351	-2.20657	-0.00908	-0.0289568	-0.127855	0.883648	1.67646	2.70822	4.0724	3.056	3.05398	1.75844	1.43146	6	1082.68	2201.37	2283.79
0.141	0.338672	0.458607	0.0762561	-0.37108	-0.368431	-0.202073	-0.0425	-0.0806922	-0.0026034	1.19403	2.5942	3.06531	3.40208	3.30942	3.3094	0.322257	0.319522	7	787.976	1611.95	1694.38
0.152	0.33553	0.926939	0.743382	-0.417729	-0.413673	-0.22189	-0.0349	-0.0723792	-0.143237	0.305232	2.3054	2.63882	2.7331	4.35859	3.28607	0.636906	0.603048	8	927.466	1890.93	1973.36

## Sheet: Quadratic
Visual
k1	k2	k3	k4	k5	k6	k7	m1	m2	m3	m4	m5	m6	m7	sigma1	sigma2	sigma3	sigma4	subject	log_likelihood	AIC	BIC
-0.00178	-0.0017842	0.103833	0.662551	1.94916	3.68221	8.9547	0.0186	0.0186337	-0.019535	0.795678	1.24087	1.35696	1.32885	1.66347	1.37988	0.909949	0.643119	1	451.62	939.241	1021.67
-9.95e-08	0.0586145	0.552759	0.607757	0.473293	0.71723	1.35777	7.23e-07	-0.0146384	-0.115823	0.29523	1.27342	1.54796	2.1359	2.00099	1.88703	0.857972	0.408828	2	832.453	1700.91	1783.33
0.415	0.425577	0.51406	0.53894	0.572883	0.65715	0.657254	-0.145	-0.151171	0.384214	0.485466	0.539534	1.53491	1.56703	1.34787	0.682922	0.43393	0.256057	3	855.592	1747.18	1829.61
-0.00145	0.0124449	0.429037	0.48129	0.756186	1.04107	9.71987	0.00579	-0.0014452	-0.0860862	0.652447	1.87021	2.00034	2.91151	1.3858	1.06622	0.747592	0.500582	4	819.179	1674.36	1756.79
0.0191	0.381905	0.765378	0.840435	0.626981	0.807026	1.92474	-0.00653	-0.127032	-0.202969	0.161945	0.910474	1.38506	1.83155	1.70963	1.16481	0.884415	0.654652	5	1084.65	2205.3	2287.72
0.0589	0.210126	0.470391	0.564183	0.757298	1.29074	2.02511	-0.0125	-0.0208897	0.0375603	0.574921	0.735955	1.12342	1.19496	2.1672	1.02985	0.788833	0.519417	6	1110.33	2256.66	2339.08
0.00281	0.113076	0.575109	0.544998	0.486304	0.718394	1.2548	-0.000654	-0.0263055	-0.101391	0.562536	1.05814	1.79725	2.48573	2.07329	1.23067	0.617591	0.362478	7	832.972	1701.94	1784.37
0.218	0.442496	0.714898	0.559751	0.615904	0.720385	0.857964	-0.0272	-0.0226845	0.0199673	0.508292	0.542479	0.62731	0.700912	2.70664	1.11228	0.769851	0.769851	8	1168.63	2373.27	2455.7
Auditory
k1	k2	k3	k4	k5	k6	k7	m1	m2	m3	m4	m5	m6	m7	sigma1	sigma2	sigma3	sigma4	subject	log_likelihood	AIC	BIC
0.00102	0.0297869	0.712753	0.832672	0.48846	1.0671	2.07531	-0.000531	-0.0154851	-0.318351	0.1586	1.85237	1.73501	2.58928	1.38692	1.38692	0.52749	0.489961	1	736.997	1509.99	1592.42
-0.00799	0.0124169	1.07013	0.731083	0.729671	1.0522	1.86893	0.0215	0.0171717	-0.191122	1.11016	1.11396	1.27222	1.86864	2.16927	2.16927	0.609582	0.60933	2	417.717	871.434	953.86
0.228	0.635637	0.750906	0.650924	0.326	0.375356	0.387303	-0.0413	-0.107957	-0.124915	0.288788	1.70133	1.69799	2.05866	2.35174	2.27319	0.543323	0.543321	3	812.88	1661.76	1744.19
-0.000596	0.0580612	0.796258	0.631537	0.418679	0.884548	2.00319	0.00176	-0.0275109	-0.285528	0.396663	1.15967	1.48369	1.21752	1.41563	1.41563	0.59196	0.582177	4	831.587	1699.17	1781.6
2.17e-07	0.609294	1.34094	1.24679	0.921089	1.28217	1.13487	-2.98e-08	-0.0902412	-0.188497	-0.0015025	0.593993	0.798199	3.58127	2.58151	2.58151	1.35241	0.814392	5	879.051	1794.1	1876.53
0.0305	0.105896	1.00186	0.377552	0.358968	1.17004	1.18435	-0.00418	-0.0090551	-0.0199985	0.282342	0.48356	0.722489	1.17641	2.70166	2.69982	1.76984	1.45336	6	1082.73	2201.46	2283.89
0.145	0.375412	0.61068	0.535925	0.443112	0.564469	0.820586	-0.0511	-0.132303	-0.184271	0.459194	1.28371	1.49198	1.61904	1.6845	1.59459	0.343491	0.340846	7	793.762	1623.52	1705.95
0.169	0.345875	0.942688	0.968769	0.699998	0.867099	1.11113	-0.0277	-0.0547837	-0.12505	0.0461137	0.838507	0.946463	0.962974	2.47031	2.23515	0.659938	0.638561	8	929.434	1894.87	1977.3

## Sheet: Free-Exponent
Visual
	k1	k2	k3	k4	k5	k6	k7	m1	m2	m3	m4	m5	m6	m7	sigma1	sigma2	sigma3	sigma4	exp	subject	log_likelihood	AIC	BIC
1	0.109	0.09599	0.271808	0.422258	0.821182	1.18116	2.59642	-0.0443	-0.0313463	-0.102553	0.876658	1.8442	3.56732	9.5924	1.68027	1.58935	1.32397	1.0188	1.74171	1	474.037	986.074	1073.08
2	2.2e-08	0.0632025	0.530401	0.606049	0.536346	0.733123	1.57114	1.7e-07	-0.0178411	-0.12981	0.216724	1.15964	1.52394	1.67511	1.56117	1.50372	0.906061	0.433104	2.83953	2	836.756	1711.51	1798.52
3	0.386	0.396359	0.473444	0.494676	0.528365	0.600884	0.597339	-0.0563	-0.060736	0.428524	0.525791	0.576679	1.45546	1.49226	1.71402	0.685859	0.425435	0.235199	1.60792	3	853.372	1744.74	1831.75
4	0.0206	0.0367383	0.511379	0.586499	0.778015	1.08246	9.97492	-0.00711	-0.012676	-0.0994443	0.456907	1.58182	1.70993	2.45723	1.53916	1.17005	0.880947	0.64071	2.46758	4	826.351	1690.7	1777.71
5	0.0179	0.358131	0.714069	0.716957	0.337964	0.386339	1.35229	-0.00461	-0.0880302	-0.120359	0.318493	1.20982	1.81209	2.41998	2.78125	1.23736	0.877918	0.633917	1.32701	5	1083.55	2205.11	2292.11
6	0.0607	0.209996	0.450737	0.434938	0.590618	1.03675	1.75379	-0.016	-0.0245082	0.0590547	0.765583	0.980584	1.48673	1.58946	2.27442	0.976403	0.768988	0.51851	1.62497	6	1108.62	2255.24	2342.25
7	0.00254	0.104984	0.603637	0.602255	0.558634	0.812693	1.36066	-0.000606	-0.0250844	-0.116754	0.513268	0.997157	1.64259	2.25315	1.98656	1.29323	0.585221	0.338264	2.08559	7	833.566	1705.13	1792.14
8	0.214	0.415466	0.637473	0.231343	0.265445	0.316588	0.404356	-0.0216	0.00947364	0.108892	0.87802	0.937964	1.08474	1.21673	5.03294	1.11175	0.778174	0.743254	1.31339	8	1166.36	2370.72	2457.73
Auditory
	k1	k2	k3	k4	k5	k6	k7	m1	m2	m3	m4	m5	m6	m7	sigma1	sigma2	sigma3	sigma4	exp	subject	log_likelihood	AIC	BIC
1	-0.00174	-0.0018173	0.736238	0.936131	0.700846	0.917475	1.94372	0.00354	0.00370411	-0.075803	0.0937767	0.706425	1.481	1.902	1.96613	1.96613	0.872924	0.785114	2.94329	1	732.205	1502.41	1589.41
2	-3.55e-06	0.0152199	1.03969	0.662755	0.659507	0.95168	1.67034	7.14e-06	-0.0018153	-0.117221	0.754545	0.761055	1.06396	1.54336	2.7589	2.7589	0.71804	0.717227	2.09163	2	385.72	809.44	896.445
3	0.23	0.635878	0.755311	0.740204	0.665523	0.691478	0.786884	-0.0183	-0.0475228	-0.0552692	0.120435	0.90829	1.02665	1.16197	2.35582	2.3014	0.600445	0.6001	2.95486	3	810.337	1658.67	1745.68
4	-1e-07	0.0727593	0.812624	0.649989	0.439294	1.08607	1.95757	3.24e-07	-0.0233427	-0.206572	0.331495	0.960197	1.11955	1.4123	1.64185	1.57634	0.679268	0.662722	2.29287	4	823.798	1685.6	1772.6
5	6.32e-09	0.486048	1.09081	1.08906	1.04917	1.51666	2.35016	-5.2e-10	-0.0499838	-0.105378	0.00025467	0.344609	0.463167	2.89366	2.1621	2.1621	1.27984	0.682562	2.92718	5	876.312	1790.62	1877.63
6	0.084	0.144527	0.802079	0.0369403	-0.19569	0.224401	0.0982353	-0.0179	-0.019726	0.0597977	0.591716	1.00356	1.54804	2.27555	3.20388	3.1978	1.74216	1.33421	1.32912	6	1087.51	2213.03	2300.03
7	0.18	0.393534	0.554744	0.533643	0.510092	0.625854	0.907837	-0.106	-0.227564	-0.26708	0.606044	1.58052	1.88664	2.04414	1.21978	1.19342	0.307254	0.249866	2.68436	7	799.24	1636.48	1723.49
8	0.14	0.315534	0.90287	0.882637	0.419743	0.551373	0.787176	-0.0281	-0.0606739	-0.140854	0.105265	1.23677	1.40589	1.43562	2.81052	2.41776	0.632772	0.600083	1.55288	8	928.021	1894.04	1981.05

## Sheet: Free-Exponent+ODN
k1	k2	k3	k4	k5	k6	k7	m1	m2	m3	m4	m5	m6	m7	sigma1	sigma2	sigma3	sigma4	psi	exp	subject	log_likelihood	AIC	BIC
0.120624	0.232904	0.423639	0.63877	0.615423	1.79825	10.5089	-0.0782772	-0.15114	-0.26555	0.742579	2.1028	3.08454	1.51511	1.19008	1.19008	1.19008	0.966417	0.18639	2.24057	1	488.024	1107.63	1016.05
0.00917348	0.128684	0.611464	0.683827	0.620735	0.838133	1.62988	-0.00412779	-0.0579042	-0.244996	0.279672	1.40678	1.7263	1.74082	1.24812	1.24812	0.841368	0.469742	0.305186	3.1853	2	859.231	1850.05	1758.46
0.377054	0.387338	0.44883	0.467697	0.498916	0.551115	0.547716	-0.0256947	-0.0294133	0.459791	0.556451	0.610169	1.46756	1.5005	2.03012	0.684672	0.419256	0.224424	0.0482218	1.42823	3	852.548	1836.68	1745.1
0.0659022	0.0986193	0.539072	0.62844	0.783892	1.07982	10.5138	-0.046537	-0.0696402	-0.156732	0.534855	1.75273	1.84108	2.3669	1.11731	1.09723	0.888323	0.605777	0.374612	2.42489	4	856.969	1845.52	1753.94
0.0185652	0.357068	0.706423	0.768989	0.550958	0.852492	1.85614	-0.00655349	-0.126045	-0.18549	0.21783	1.0305	1.3795	1.96315	1.63455	1.10169	0.845952	0.623612	0.385107	2.01349	5	1084.22	2300.01	2208.43
0.0690117	0.20742	0.427666	0.444847	0.584044	0.931207	1.59998	-0.0266141	-0.0530112	0.0321937	0.873828	1.13453	1.84298	1.97871	1.50097	0.790205	0.612708	0.41596	1.81633	1.81668	6	1105.12	2341.82	2250.24
0.00906309	0.13497	0.603226	0.63543	0.608415	0.84055	1.55943	-0.00415862	-0.0619316	-0.270985	0.61152	1.27788	2.18087	2.34688	1.24541	0.961682	0.505023	0.317809	0.922339	2.63609	7	844.46	1820.5	1728.92
0.187903	0.381529	0.608009	0.46488	0.504733	0.566195	0.656136	-0.0387728	-0.037362	0.0239479	0.715057	0.771371	0.922318	1.05774	1.96971	0.850032	0.587596	0.555597	2.67469	1.92967	8	1160.14	2451.88	2360.29

## Sheet: Bayesian
Visual
bound1	bound2	bound3	bound4	bound5	bound6	bound7	sigma1	sigma2	sigma3	sigma4	subject	log_likelihood	AIC	BIC
0.429	-1.7e-13	-0.0005616	-0.547	-1.52957	-1.88064	-0.970409	1.08587	1.08587	1.08587	1.08587	1	519.284	1060.57	1110.94
0.279	-0.000659	-0.0218141	-0.13	-0.364708	-0.194554	-0.624906	1.49698	1.49698	1.49698	1.49698	2	1127.13	2276.27	2326.64
0.523	-0.00253	-0.260165	-0.0811	-0.0727931	-0.77537	-0.0206162	0.908382	0.772702	0.472845	0.281355	3	896.294	1814.59	1864.96
0.427	-3.3e-05	-0.0387437	-0.271	-0.9	-0.433379	-2.4984	1.09037	1.09037	1.09037	1.09037	4	939.953	1901.91	1952.28
0.487	-0.0155	-0.0581052	-0.215	-0.437599	-0.599604	-2.28735	0.975901	0.975901	0.975596	0.975596	5	1216.7	2455.4	2505.78
0.466	-0.0104	-0.0699445	-0.34	-0.257582	-0.894668	-1.29523	1.01262	1.01122	1.01084	1.01047	6	1212.81	2447.62	2497.99
0.521	-0.0035	-0.0845309	-0.383	-0.269212	-0.57909	-1.00817	0.917858	0.917858	0.917858	0.917853	7	1141.72	2305.44	2355.81
0.392	-0.0275	-0.0766713	-0.236	-0.0519393	-0.120425	-0.152097	1.16606	1.16022	1.13426	1.10871	8	1293.07	2608.13	2658.5
Auditory
bound1	bound2	bound3	bound4	bound5	bound6	bound7	sigma1	sigma2	sigma3	sigma4	subject	log_likelihood	AIC	BIC
0.445	-1.59e-13	-0.0474462	-0.223	-0.54246	-0.58001	-1.63902	1.05411	1.05411	1.05411	1.0541	1	1025.4	2072.8	2123.17
0.439	-3.43e-05	-0.0620668	-0.688	0	-0.41267	-1.25247	1.06601	1.06601	1.06601	1.06602	2	846.31	1714.62	1764.99
0.375	-0.0336	-0.01152	-0.207	-0.370148	-0.0348669	-0.0995358	1.20936	1.20856	1.18868	1.15154	3	1200.82	2423.64	2474.01
0.418	-0.000323	-0.0586831	-0.212	-0.271034	-0.562507	-1.34905	1.10902	1.10902	1.10902	1.10902	4	1130.84	2283.67	2334.04
0.216	-0.00794	-0.0239438	-0.0605	-0.323987	-0.289546	-1.42517	1.77539	1.77539	1.77539	1.77539	5	1174.07	2370.14	2420.51
0.155	-0.0012	-0.0310555	-0.0591	-0.102516	-0.35388	-0.427414	2.17396	2.17396	2.17307	2.17307	6	1194.23	2410.47	2460.84
0.465	-0.0251	-0.0340707	-0.254	-0.292712	-0.178668	-0.320456	1.01483	1.01483	1.00138	0.978204	7	1296.91	2615.82	2666.19
0.448	-0.00975	-0.0793467	-0.133	-0.642884	-0.230357	-0.264833	1.04818	1.04616	1.04352	1.03972	8	1239.66	2501.32	2551.69

## Sheet: Bayesian+Prior
Visual
bound1	bound2	bound3	bound4	bound5	bound6	bound7	sigma1	sigma2	sigma3	sigma4	cat1_sigma	cat2_sigma	subject	log_likelihood	AIC	BIC
0.0922902	-9.49e-12	-9.91e-05	-0.0957144	-0.268034	-0.636205	-1.53691	1.32354	1.32354	1.32354	1.32354	1.04375	1.29049	1	519.338	1064.68	1124.21
0.42	-0.001823	-0.0370795	-0.207231	-0.565644	-0.301919	-0.992963	1.2037	1.2037	1.2037	1.2037	0.0887	1.3886	2	1131.35	2288.7	2348.23
0.915	-0.0045692	-0.47832	-0.150004	-0.135271	-1.55655	-0.0443467	0.910875	0.728729	0.442767	0.220743	0.0621	2.11033	3	867.995	1761.99	1821.52
0.794	-4.41e-05	-0.051634	-0.36019	-0.874634	-0.513204	-2.58411	1.10454	1.10454	1.10454	1.10454	0.391	2.34473	4	952.884	1931.77	1991.3
0.756	-0.0187936	-0.0704583	-0.260974	-0.525613	-0.594979	-2.78367	1.03934	1.03934	1.03903	1.03903	0.344	2.08702	5	1218.68	2463.36	2522.89
0.515	-0.0121333	-0.0773192	-0.371588	-0.281107	-0.973275	-1.3838	1.08926	1.08773	1.08768	1.08734	0.171	1.48854	6	1213.37	2452.74	2512.27
0.634	-0.0147109	-0.123107	-0.483712	-0.24381	-0.719475	-1.30555	0.935593	0.935593	0.935593	0.935577	0.0468	1.49753	7	1157.36	2340.72	2400.25
0.333	-0.02716	-0.0753337	-0.231348	-0.0510124	-0.118553	-0.149709	1.1631	1.15722	1.13063	1.09896	0.0655	1.13518	8	1292.19	2610.38	2669.91
Auditory
bound1	bound2	bound3	bound4	bound5	bound6	bound7	sigma1	sigma2	sigma3	sigma4	cat1_sigma	cat2_sigma	subject	log_likelihood	AIC	BIC
0.308026	-1.53e-12	-0.0377915	-0.178498	-0.436686	-0.461276	-1.27239	1.17045	1.17045	1.17045	1.17045	0.0583355	1.08303	1	1026.9	2079.81	2139.34
0.63	-9.63e-05	-0.0757316	-0.815674	-3.18e-05	-0.497055	-1.48328	1.28284	1.28284	1.28284	1.28284	0.0107239	2.03743	2	850.922	1727.84	1787.37
0.426	-0.0389566	-0.0133332	-0.245647	-0.441	-0.0424141	-0.119086	1.1902	1.18945	1.16976	1.13251	0.0066576	1.38098	3	1200.6	2427.19	2486.72
0.255	-0.0007184	-0.0482263	-0.164576	-0.209	-0.432925	-1.0408	1.07869	1.07869	1.07869	1.07869	0.161172	0.903684	4	1133.59	2293.18	2352.71
0.449	-0.0216133	-0.0591285	-0.112157	-0.559	-0.455396	-1.00371	1.42503	1.42503	1.42503	1.42503	0.528602	1.90745	5	1191.84	2409.68	2469.21
0.31	-0.0017861	-0.0547764	-0.105777	-0.183	-0.631509	-0.761816	1.97845	1.97845	1.9777	1.9777	0.254264	1.86576	6	1193.67	2413.34	2472.87
0.277	-0.0307739	-0.0317176	-0.20008	-0.228	-0.140225	-0.249416	1.10312	1.10312	1.07988	1.0296	0.0474678	0.951102	7	1302.41	2630.81	2690.34
0.541	-0.011757	-0.0949661	-0.159636	-0.772	-0.277137	-0.310096	1.09092	1.08903	1.08596	1.08223	0.00293852	1.52306	8	1239.95	2505.9	2565.43

## Sheet: Bayesian+DNoise
Visual
bound1	bound2	bound3	bound4	bound5	bound6	bound7	sigma1	sigma2	sigma3	sigma4	d_noise	subject	log_likelihood	AIC	BIC
0.445962	-1.54e-08	-0.0780285	-2.3271	-2.96459	-3.27463	-0.285501	1.05175	1.05	0.95	0.574612	2.05532	1	538.782	1156.51	1124.06
0.817996	-0.155	-1.36722	-2.33743	-3.66261	-1.3995	-3.45113	0.555575	0.55	0.364431	0.226561	5.03793	2	1118.15	2315.26	2271.19
0.379943	-0.00739	-0.386002	-0.0893333	-0.0765408	-0.779541	-0.0216968	1.09494	0.609292	0.3473	0.219658	0.594064	3	876.182	1831.32	1844.72
0.703813	-0.019	-0.647575	-1.26981	-1.78479	-1.12158	-3.319	0.673351	0.65	0.55	0.442418	1.84369	4	969.025	2017	1920.77
0.639224	-0.147	-0.213157	-0.40248	-0.595298	-0.894553	-4.12892	0.75	0.75	0.65	0.55	0.678171	5	1237.63	2554.21	2548.46
0.515281	-0.138	-0.323939	-0.712534	-0.378736	-1.2406	-1.98275	0.927303	0.844989	0.748154	0.595854	1.00056	6	1206.75	2492.45	2489.41
0.724972	-0.143	-0.559107	-1.00495	-0.523783	-1.04089	-2.47085	0.65	0.65	0.55	0.259544	1.40368	7	1108.33	2295.61	2296.39
0.422423	-0.23	-0.343696	-0.589021	-0.103635	-0.223331	-0.261792	1.09037	0.860416	0.55	0.55	1.08643	8	1268.74	2616.42	2628.43
Auditory
bound1	bound2	bound3	bound4	bound5	bound6	bound7	sigma1	sigma2	sigma3	sigma4	d_noise	subject	log_likelihood	AIC	BIC
0.64	-3.35e-10	-1.71253	-3.16796	-4.37	-2.77595	-7.99965	0.75009	0.75	0.205926	0.139	6.19008	1	1005.56	2090.07	2035.12
0.635	-0.0366	-1.60887	-4.74853	-1.1e-07	-1.82813	-4.53028	0.756456	0.75	0.250135	0.219	4.56488	2	835.297	1749.55	1694.59
0.434	-0.566	-0.142013	-1.46129	-1.53	-0.134441	-0.337938	1.0756	1.04737	0.27319	0.25	2.64578	3	1113.98	2306.9	2251.95
0.725	-0.0809	-1.00921	-1.16673	-0.797	-1.77219	-3.50674	0.65	0.65	0.464511	0.37	2.49609	4	1137.47	2353.9	2298.95
0.64	-1.74	-2.10684	-2.65762	-7.41	-4.01672	-8.95583	0.750002	0.749999	0.422246	0.128	9.62336	5	1177.61	2434.17	2379.22
0.323	-0.115	-1.80173	-1.4228	-1.57	-3.32038	-2.12812	1.35014	1.35	1.09926	1.05	4.73376	6	1172.75	2424.44	2369.49
0.261	-0.176	-0.164191	-0.624347	-0.483	-0.292609	-0.608221	1.56549	1.55	0.35188	0.229	1.10209	7	1171.73	2422.4	2367.45
0.303	-0.198	-0.670304	-0.604169	-1.67	-0.538061	-0.592319	1.41377	1.35	0.435027	0.207	2.14642	8	1162.8	2404.55	2349.6

## Sheet: Bayesian+ODN
Visual
bound1	bound2	bound3	bound4	bound5	bound6	bound7	sigma1	sigma2	sigma3	sigma4	psi	subject	log_likelihood	AIC	BIC
0.238833	-1.18e-10	-0.00269138	-0.372048	-1.00066	-2.3577	-2.48718	1.65754	1.65	1.55	1.45	0.093	1	667.507	1413.96	1359.01
0.219827	-0.00353	-0.0345015	-0.125015	-0.328915	-0.179401	-0.571202	1.75	1.75	1.65	1.55	0.0425	2	1293.01	2664.97	2610.02
0.530266	-0.00252	-0.261853	-0.0816388	-0.0733483	-0.780054	-0.0206646	0.893118	0.76024	0.466622	0.277733	0.557	3	896.085	1871.12	1816.17
0.397973	-0.00102	-0.0742496	-0.30614	-0.955285	-0.476896	-2.69037	1.15	1.14946	1.05	0.95	0.116	4	1094.42	2267.79	2212.84
0.397887	-0.0373	-0.0712478	-0.208331	-0.401374	-0.55749	-2.15411	1.15	1.15	1.05	0.95	0.108	5	1376.6	2832.14	2777.19
0.443675	-0.0254	-0.0966658	-0.375926	-0.277191	-0.965071	-1.43877	1.05413	1.05	0.95	0.85	7.27e-05	6	1307.97	2694.9	2639.95
0.637373	-0.0267	-0.167901	-0.537203	-0.369275	-0.835698	-1.84582	0.75	0.75	0.65	0.55	0.0126	7	1317.75	2714.45	2659.49
0.398489	-0.0353	-0.0890253	-0.26294	-0.0582857	-0.134949	-0.169974	1.15	1.14295	1.05	0.95	0.0158	8	1306.41	2691.77	2636.82

## Sheet: Common Settings
k1	k2	k3	k4	k5	k6	k7	m1	m2	m3	m4	m5	m6	m7	sigma1	sigma2	sigma3	sigma4	exp	subject	log_likelihood	AIC	BIC
0.0478	0.0492109	0.484695	0.822235	0.795044	1.23016	2.27792	-0.0123	-0.0126473	-0.101178	0.318875	1.09257	1.37823	1.37076	1.72333	1.72333	1.06	0.866537	2.49635	1	1528.64	3095.28	3195.46
-2.1e-05	0.0383412	0.68474	0.584754	0.401698	0.798915	1.73131	8.95e-05	-0.0112361	-0.180379	0.546755	1.38529	1.48197	1.28339	1.80773	1.80015	0.717779	0.495557	2.06056	2	1439.19	2916.37	3016.55
0.377	0.574366	0.657046	0.530455	0.454402	0.39518	0.469647	-0.0947	-0.163505	-0.00111449	0.494533	0.942193	1.52866	1.50114	1.88209	1.33501	0.501216	0.484727	1.57281	3	2182.08	4402.16	4502.34
-0.000198	0.0382652	0.769123	0.679799	0.621607	0.866315	2.1196	0.00039	-0.0104404	-0.16619	0.374514	1.15229	1.54534	1.56839	1.7698	1.45689	0.880999	0.737213	2.22003	4	1809.87	3657.74	3757.91
0.0103	0.472215	0.993773	0.974107	0.702727	0.969613	2.16078	-0.00213	-0.0947137	-0.173044	0.091101	0.740788	1.02795	1.51975	2.30721	1.95569	1.12019	0.737818	1.88505	5	2050.07	4138.13	4238.31
0.0687	0.229186	0.763634	0.307503	0.329406	0.764257	1.14205	-0.0144	-0.0291687	-0.001202	0.55586	0.821865	1.24708	1.68125	2.63526	1.96232	1.2855	1.07475	1.60899	6	2326.77	4691.54	4791.72
0.075	0.300143	0.737651	0.671657	0.579417	0.816648	1.14592	-0.0213	-0.0851793	-0.178985	0.474107	1.0965	1.35966	1.59392	1.74664	1.4279	0.541088	0.435942	2.2584	7	1841.41	3720.81	3820.99
0.184	0.369541	0.760411	0.633825	0.300858	0.408276	0.557859	-0.0299	-0.0319619	-0.023095	0.393357	1.09897	1.21636	1.29817	3.41867	1.62786	0.700939	0.656917	1.43156	8	2310.41	4658.82	4759

[truncated: 1 more sheets: Different Noise]
